# Supplementary material for: The cutaneous response to a mosquito bite is influenced by the diurnal rhythm
Source: iScience. 2025 Sep 30;28(11):113666. doi: 10.1016/j.isci.2025.113666 (PMC12554125; doi:10.1016/j.isci.2025.113666)
Supplement: Table S3. The raw count per million values for the complete list of genes that are differentially regulated for all sample replicates — The raw counts per million (CPM) value representing all sample replicates that were shown to be significant are listed in this table. [file mmc2.xlsx]

## Sheet: Sheet1
Gene.Symbol	FDR	Category	FoldChange	Analysis	Chromosome	Start	Stop	Length	Strand	gene_biotype	gene_name	gene_source	gene_version	ZT1.B1	ZT1.B2	ZT1.B3	ZT1.NB1	ZT1.NB2	ZT1.NB3	ZT11.B1	ZT11.B2	ZT11.B3	ZT11.NB1	ZT11.NB2	ZT11.NB3
ENSMUSG00000040809	3.80401e-25	Upregulated	2-fold	ZT11	3	106054870	106074881	20011	-	protein_coding	Chil3	ensembl_havana	11	2.86493	3.69539	3.33344	-1.22146	-0.381007	-0.294129	2.72196	2.34567	1.71356	-3.48285	-2.36087	-2.73408
ENSMUSG00000029304	6.78033e-21	Upregulated	2-fold	ZT11	5	104582984	104588917	5933	+	protein_coding	Spp1	ensembl_havana	15	3.308	3.73249	4.372	1.11303	1.58238	1.07116	3.64585	4.13148	3.64256	0.700927	0.483104	0.546021
ENSMUSG00000019122	6.24626e-14	Upregulated	2-fold	ZT11	11	83463745	83469463	5718	-	protein_coding	Ccl9	ensembl_havana	9	4.66108	4.93405	4.37029	2.72323	2.91051	2.69795	3.30392	4.21977	4.09158	1.79683	1.60182	1.68541
ENSMUSG00000015947	6.24626e-14	Upregulated	2-fold	ZT11	3	96190225	96201286	11061	-	protein_coding	Fcgr1	ensembl_havana	11	1.57131	2.05691	1.67187	-1.22146	-1.87266	-1.81313	0.849501	1.65823	0.517957	-3.48285	-2.63258	-2.25268
ENSMUSG00000008136	6.24626e-14	Upregulated	2-fold	ZT11	1	43162234	43236145	73911	-	protein_coding	Fhl2	ensembl_havana	15	1.47521	1.48734	1.72633	1.13045	1.0288	1.21704	2.58592	2.78309	2.32431	0.227011	-0.59393	0.485962
ENSMUSG00000024679	1.55627e-13	Upregulated	2-fold	ZT11	19	11563968	11582214	18246	-	protein_coding	Ms4a6d	ensembl_havana	11	3.5327	3.20512	3.25114	1.57411	1.74334	1.69908	2.32582	2.70138	2.65983	0.328545	0.614872	0.546021
ENSMUSG00000061259	1.8573e-12	Upregulated	2-fold	ZT11	5	86450076	86521280	71204	-	protein_coding	Tmprss11d	ensembl_havana	12	-0.569635	-0.137231	0.100467	-1.88258	-0.758341	-1.23682	0.775542	1.22348	0.998683	-1.79301	-2.63258	-1.89235
ENSMUSG00000046834	3.12775e-12	Upregulated	2-fold	ZT11	15	101753861	101759230	5369	-	protein_coding	Krt1	ensembl_havana	8	10.3807	10.3688	9.9897	9.52736	10.326	9.83858	11.9188	12.0884	11.1872	9.61016	8.81304	9.10811
ENSMUSG00000026582	6.07731e-12	Upregulated	2-fold	ZT11	1	163875773	163885247	9474	+	protein_coding	Sele	ensembl_havana	8	1.35075	1.23347	1.39767	0.431329	-0.595389	0.429273	1.71045	1.26199	1.19925	-1.41924	-2.13231	-1.06571
ENSMUSG00000001131	1.51221e-10	Upregulated	2-fold	ZT11	X	20736405	20740975	4570	+	protein_coding	Timp1	ensembl_havana	12	2.90517	3.2868	3.89338	0.373982	0.813578	0.992285	2.37673	3.48269	3.23101	-0.320838	0.483104	0.357778
ENSMUSG00000022483	4.21926e-10	Upregulated	2-fold	ZT11	15	97873483	97902577	29094	-	protein_coding	Col2a1	ensembl_havana	18	4.40614	4.88104	4.44321	2.97539	2.37463	2.14428	4.96285	5.82185	5.60491	3.54086	2.79603	2.94695
ENSMUSG00000079227	5.85944e-10	Upregulated	2-fold	ZT11	9	123921580	123947737	26157	+	protein_coding	Ccr5	ensembl_havana	11	2.76876	2.82953	2.52191	0.869729	1.08262	1.01622	1.42456	2.06409	1.18344	-0.874273	-0.386082	-1.47927
ENSMUSG00000002289	6.21249e-10	Upregulated	2-fold	ZT11	17	33992724	34000805	8081	-	protein_coding	Angptl4	ensembl_havana	17	2.86022	3.0214	2.79168	1.05948	0.16524	0.544329	2.8429	3.12353	3.08664	0.84497	1.37897	0.659122
ENSMUSG00000029236	2.48676e-09	Upregulated	2-fold	ZT11	5	76481342	76511636	30294	-	protein_coding	Nmu	ensembl_havana	5	0.131035	0.320274	0.829315	0.153157	0.594691	0.130974	1.72362	1.82183	0.815376	-2.10981	-1.01321	-0.978504
ENSMUSG00000025044	2.68739e-09	Upregulated	2-fold	ZT11	8	40034726	40095715	60989	-	protein_coding	Msr1	ensembl_havana	17	3.16131	4.03599	3.83262	1.62416	1.54792	1.74792	2.13198	2.92784	2.56855	0.328545	0.646016	0.141234
ENSMUSG00000006403	4.02965e-09	Upregulated	2-fold	ZT11	1	171077990	171088207	10217	+	protein_coding	Adamts4	ensembl_havana	14	0.671719	1.18046	0.902083	-0.905232	-0.520333	-0.626195	0.113053	0.598261	0.605337	-1.79301	-1.93506	-2.73408
ENSMUSG00000054555	1.41609e-08	Upregulated	2-fold	ZT11	7	133484928	133833876	348948	-	protein_coding	Adam12	ensembl_havana	12	1.5526	2.16091	1.58614	0.822833	1.51261	1.14594	2.25501	3.11304	2.70668	0.540891	-0.212487	0.659122
ENSMUSG00000051048	2.22128e-08	Upregulated	2-fold	ZT11	7	99934727	99968907	34180	+	protein_coding	P4ha3	ensembl_havana	18	-0.743742	0.445377	0.430693	-2.37801	-1.54053	-1.14479	0.942562	0.820949	-0.48064	-3.08447	-2.63258	-3.0525
ENSMUSG00000022595	5.10266e-08	Downregulated	2-fold	ZT11	15	74604096	74606179	2083	-	protein_coding	Lypd2	ensembl_havana	8	1.53364	1.35007	2.09041	2.38153	1.88813	2.484	0.402324	-0.130077	-0.605916	2.48016	2.22428	1.82528
ENSMUSG00000021091	5.10266e-08	Upregulated	2-fold	ZT11	12	104372988	104380589	7601	+	protein_coding	Serpina3n	ensembl_havana	9	5.10177	5.41218	5.61883	3.09395	3.74647	3.46105	3.96137	4.2411	4.8505	2.04775	2.80984	2.05965
ENSMUSG00000042845	1.59769e-07	Upregulated	2-fold	ZT11	2	164031151	164032529	1378	-	protein_coding	Wfdc12	ensembl_havana	8	3.77966	2.87148	3.82635	1.55764	2.95639	2.93782	4.82443	4.00384	3.5464	0.952045	0.583041	1.43844
ENSMUSG00000073489	2.41575e-07	Upregulated	2-fold	ZT11	1	173574859	173594510	19651	-	protein_coding	Ifi204	ensembl_havana	7	3.60802	3.39807	2.51758	1.75843	1.73146	1.82917	2.13332	2.87202	3.00016	0.774074	0.615118	0.407945
ENSMUSG00000033355	3.64329e-07	Upregulated	2-fold	ZT11	16	23339041	23432973	93932	+	protein_coding	Rtp4	ensembl_havana	7	1.27204	1.3178	0.804516	-0.0668579	-0.719401	-0.689808	1.35351	1.22549	0.850206	-0.540368	-1.11396	-1.74113
ENSMUSG00000079419	3.64329e-07	Upregulated	2-fold	ZT11	19	11446730	11459557	12827	+	protein_coding	Ms4a6c	ensembl_havana	5	2.85406	2.81831	2.14448	1.49425	1.2822	1.33345	1.84759	2.63948	2.46196	0.713571	0.257994	-0.0739514
ENSMUSG00000025804	8.40121e-07	Upregulated	2-fold	ZT11	9	123762161	123768730	6569	-	protein_coding	Ccr1	ensembl_havana	6	2.86022	3.23142	3.05898	0.45917	1.77348	1.26816	1.74961	2.22415	1.73955	-0.129118	-0.212487	-0.0679203
ENSMUSG00000032454	8.74543e-07	Upregulated	2-fold	ZT11	9	98368168	98391835	23667	+	protein_coding	Rbp2	ensembl_havana	10	2.73302	2.46419	2.05893	1.11303	2.06914	1.56923	3.38905	3.68045	3.25823	1.86601	1.07007	0.546021
ENSMUSG00000114608	2.03479e-06	Upregulated	2-fold	ZT11	13	120471880	120482712	10832	+	lncRNA	Gm36161	havana	4	1.47441	1.14288	0.77547	-0.636541	-0.383413	-0.350702	0.372009	0.78104	0.572631	-1.30964	-1.42353	-1.45484
ENSMUSG00000027514	5.97527e-06	Upregulated	2-fold	ZT11	2	173048405	173060717	12312	-	protein_coding	Zbp1	ensembl_havana	15	0.925516	0.836572	0.180658	-1.05469	-0.137201	-1.33511	0.497414	0.505013	-0.0219736	-1.41924	-2.63258	-2.47339
ENSMUSG00000078763	7.37722e-06	Upregulated	2-fold	ZT11	11	83007675	83013497	5822	+	protein_coding	Slfn1	ensembl_havana	3	0.44697	1.71563	1.16121	-2.83832	-1.39933	-1.33511	-0.471264	0.944476	0.517957	-2.51635	-2.36087	-2.25268
ENSMUSG00000027562	8.9956e-06	Upregulated	2-fold	ZT11	3	14951333	14965831	14498	+	protein_coding	Car2	ensembl_havana	13	0.131035	0.183285	0.902083	-0.149121	-0.25396	-0.689808	1.33471	1.75591	0.998685	-0.603024	-1.46687	-0.260249
ENSMUSG00000050069	1.16971e-05	Upregulated	2-fold	ZT11	1	174661351	174749386	88035	-	protein_coding	Grem2	ensembl_havana	4	0.405856	0.836572	0.0586359	-0.376274	-0.0291875	-0.0243764	-0.301554	0.896327	0.863432	-1.79301	-1.22228	-2.25268
ENSMUSG00000021953	1.35346e-05	Upregulated	2-fold	ZT11	14	63729796	63746542	16746	-	protein_coding	Tdh	ensembl_havana	15	3.98546	4.06062	4.24518	3.18163	4.29587	3.95808	4.97936	5.00392	3.88301	2.63353	1.63325	2.76306
ENSMUSG00000074111	1.76192e-05	Downregulated	2-fold	ZT11	7	46884609	46902597	17988	-	protein_coding	Mrgpra9	ensembl_havana	5	0.274979	-0.741222	0.463121	-0.235739	-0.194399	-0.50681	-0.807789	-1.29184	-1.75882	1.05706	0.646016	0.659122
ENSMUSG00000021803	3.57392e-05	Upregulated	2-fold	ZT11	14	36799814	36820305	20491	-	protein_coding	Cdhr1	ensembl_havana	11	3.12377	4.14608	4.24999	0.664438	1.51261	1.79515	3.40957	3.47861	1.19925	-0.221796	-0.522935	0.179657
ENSMUSG00000044827	3.96844e-05	Upregulated	2-fold	ZT11	5	65082022	65090907	8885	-	protein_coding	Tlr1	ensembl_havana	11	1.05924	1.3236	1.30138	-0.149121	0.266543	-0.695269	1.01078	0.616704	0.444416	-1.31346	-0.617458	-1.69413
ENSMUSG00000025877	3.96844e-05	Upregulated	2-fold	ZT11	13	55153798	55169199	15401	-	protein_coding	Hk3	ensembl_havana	15	1.116	1.83477	1.10066	-0.107687	-0.194399	-0.152957	0.825267	1.67259	1.06184	-1.79301	-0.212487	-0.896274
ENSMUSG00000063193	9.01358e-05	Upregulated	2-fold	ZT11	11	114813607	114825213	11606	-	protein_coding	Cd300lb	ensembl_havana	10	1.0641	1.19834	0.948632	0.219773	0.754353	-0.50681	0.0724477	1.24286	1.1804	-1.31346	-0.91904	-1.15852
ENSMUSG00000035373	9.11196e-05	Upregulated	2-fold	ZT11	11	81936538	81938352	1814	+	protein_coding	Ccl7	ensembl_havana	3	3.2511	3.75704	3.58255	0.219773	0.628068	1.56923	1.15192	1.90935	0.977006	-1.03595	-0.269461	-0.674443
ENSMUSG00000031722	9.614e-05	Upregulated	2-fold	ZT11	8	110301760	110305805	4045	-	protein_coding	Hp	ensembl_havana	11	4.83183	5.22218	3.77889	2.01025	2.34483	2.00054	3.85182	5.70004	6.40584	2.1966	2.9349	1.88463
ENSMUSG00000044294	0.000100416	Upregulated	2-fold	ZT11	15	101433461	101441256	7795	-	protein_coding	Krt84	ensembl_havana	9	2.94876	2.44933	1.2002	1.54843	1.43929	1.95967	2.99186	3.08108	3.27165	1.49585	1.09286	0.575138
ENSMUSG00000040907	0.000116806	Upregulated	2-fold	ZT11	7	24677592	24705384	27792	-	protein_coding	Atp1a3	ensembl_havana	16	0.671719	0.384181	-0.0746683	-0.376274	0.754353	-0.450629	0.497414	1.5689	0.633326	-1.2149	-0.91904	-1.47927
ENSMUSG00000015134	0.000143716	Upregulated	2-fold	ZT11	7	66040638	66077266	36628	-	protein_coding	Aldh1a3	ensembl_havana	16	3.49113	3.54624	3.36813	2.12767	2.76056	2.23272	4.1635	5.23081	3.15098	2.47279	1.80864	2.04931
ENSMUSG00000024675	0.000144861	Upregulated	2-fold	ZT11	19	11382134	11404611	22477	+	protein_coding	Ms4a4c	ensembl_havana	20	0.563716	0.859236	0.281816	-0.769798	-0.758341	-2.53294	-0.355936	0.0999091	0.255203	-2.77262	-1.46687	-2.73408
ENSMUSG00000025329	0.000173452	Upregulated	2-fold	ZT11	4	140540294	140573090	32796	-	protein_coding	Padi1	ensembl_havana	4	1.53031	1.94073	2.06525	1.33552	2.76437	2.6016	3.73268	4.51528	4.00853	2.51156	1.05736	1.05756
ENSMUSG00000040514	0.000175891	Downregulated	2-fold	ZT11	5	7354119	7361492	7373	+	protein_coding	Tex47	ensembl_havana	7	-0.0288796	0.146904	-0.505451	0.615793	0.925198	0.271211	-1.73159	-0.990844	-1.60286	0.0794593	1.07007	0.179657
ENSMUSG00000035385	0.000210564	Upregulated	2-fold	ZT11	11	81926397	81928280	1883	+	protein_coding	Ccl2	ensembl_havana	6	2.12119	3.1091	3.03221	0.0470845	-0.595389	0.908848	0.775542	1.53785	0.687726	-1.5334	-1.76156	-0.607482
ENSMUSG00000027611	0.000248688	Upregulated	2-fold	ZT11	2	155593037	155597392	4355	+	protein_coding	Procr	ensembl_havana	13	1.62604	2.02719	2.28436	1.1981	2.00707	0.930164	2.64942	3.62983	3.1986	1.83184	0.448191	0.60368
ENSMUSG00000051802	0.000300132	Upregulated	2-fold	ZT11	16	88692856	88693346	490	-	protein_coding	Krtap19-5	ensembl_havana	4	-0.0288796	0.287227	1.3808	-0.58787	-0.448989	-0.899438	1.80022	4.0264	3.90327	0.798536	0.176831	-1.60427
ENSMUSG00000022180	0.000318732	Upregulated	2-fold	ZT11	14	54959666	55019404	59738	-	protein_coding	Slc7a8	ensembl_havana	8	2.53752	3.00624	2.75286	1.54843	2.19698	1.39622	3.7396	4.29829	4.18909	2.79598	1.48611	0.861764
ENSMUSG00000074677	0.000427038	Upregulated	2-fold	ZT11	3	15849309	15902693	53384	-	protein_coding	Sirpb1c	ensembl_havana	12	0.925606	2.03396	1.48605	-1.41125	-0.165751	-1.57265	0.00943811	0.305287	-0.466479	-2.07826	-2.13231	-2.20077
ENSMUSG00000028859	0.000664216	Upregulated	2-fold	ZT11	4	125918343	125938234	19891	+	protein_coding	Csf3r	ensembl_havana	15	2.3113	3.32394	2.73969	-0.149121	2.19537	0.701348	1.65652	2.87874	2.58298	-1.03595	0.0889019	-2.09583
ENSMUSG00000042451	0.000725491	Upregulated	2-fold	ZT11	1	134121186	134128971	7785	+	protein_coding	Mybph	ensembl_havana	13	0.609244	0.437615	0.653603	-0.055078	0.162454	0.814905	0.163966	2.90181	2.46069	-0.177207	-0.768199	-0.0605835
ENSMUSG00000029322	0.000985062	Upregulated	2-fold	ZT11	5	100701591	100720112	18521	-	protein_coding	Plac8	ensembl_havana	13	1.30676	1.81172	1.86627	-0.426335	-0.316085	-0.976677	0.113053	0.598261	-0.311027	-2.10981	-0.91904	-4.03507
ENSMUSG00000041984	0.000999569	Upregulated	2-fold	ZT11	3	93301006	93306750	5744	+	protein_coding	Rptn	ensembl_havana	3	6.41019	6.46356	6.16015	5.25497	6.73115	5.61706	8.66784	8.31914	5.75659	5.33621	4.37948	4.86067
ENSMUSG00000026581	0.00103937	Upregulated	2-fold	ZT11	1	163889551	163911751	22200	+	protein_coding	Sell	ensembl_havana	15	1.47521	1.42794	2.01586	-3.13861	1.10189	-1.05829	-0.102468	0.768415	0.977006	-3.08447	-2.63258	-3.4617
ENSMUSG00000026645	0.00118692	Upregulated	2-fold	ZT11	2	3343019	3398248	55229	-	protein_coding	Olah	ensembl_havana	12	0.739475	1.42794	1.76586	1.02263	1.23783	1.21704	2.45779	2.56173	0.839604	-0.174713	-1.46687	0.516304
ENSMUSG00000062380	0.00119606	Upregulated	2-fold	ZT11	8	124138163	124148755	10592	+	protein_coding	Tubb3	ensembl_havana	5	1.72963	1.85747	1.91397	0.711495	1.21604	1.58276	3.07643	3.57735	2.21742	1.43643	-0.59393	1.21618
ENSMUSG00000068893	0.00144744	Upregulated	2-fold	ZT11	3	92123227	92164032	40805	+	protein_coding	Sprr2a2	ensembl_havana	6	8.39874	6.75522	7.01975	5.55473	7.48546	7.24323	7.42725	7.34808	5.9547	3.95173	4.48312	2.86259
ENSMUSG00000060201	0.00145534	Upregulated	2-fold	ZT11	18	62725265	62729399	4134	-	protein_coding	Spink7	ensembl_havana	6	1.93143	2.07639	1.05883	1.39832	2.78296	2.10733	2.74294	2.89146	1.6871	-1.03595	-2.36087	0.60368
ENSMUSG00000021194	0.00170889	Upregulated	2-fold	ZT11	12	102521228	102531288	10060	+	protein_coding	Chga	ensembl_havana	7	0.525841	0.641174	-0.385111	-0.235739	0.784269	-0.50681	0.300522	0.334813	0.714175	-1.31346	-2.13231	-0.978504
ENSMUSG00000037411	0.00237854	Upregulated	2-fold	ZT11	5	137090358	137101123	10765	-	protein_coding	Serpine1	ensembl_havana	11	3.27413	4.69356	4.82174	0.688158	0.842303	1.8182	3.63543	4.42248	4.23548	1.15246	2.09483	2.46163
ENSMUSG00000029561	0.00307912	Upregulated	2-fold	ZT11	5	115034997	115050296	15299	+	protein_coding	Oasl2	ensembl_havana	18	2.69939	2.28328	0.643728	0.186849	0.48966	-0.294129	2.8124	1.75591	1.19925	-0.320838	0.218864	-0.48222
ENSMUSG00000054046	0.00328426	Upregulated	2-fold	ZT11	7	43361991	43376959	14968	+	protein_coding	Klk13	ensembl_havana	8	4.65889	4.58558	4.27075	3.08666	5.0675	4.21209	5.22843	5.4268	4.23776	3.3285	2.41715	3.02815
ENSMUSG00000020407	0.00332754	Upregulated	2-fold	ZT11	11	9068103	9086171	18068	+	protein_coding	Upp1	ensembl_havana	14	-0.569635	0.183285	0.726205	-2.02959	-0.520333	-0.0243764	1.11241	2.04803	1.86288	0.261656	-0.83064	-0.896274
ENSMUSG00000069917	0.00344704	Upregulated	2-fold	ZT11	11	32246489	32247299	810	+	protein_coding	Hba-a2	ensembl_havana	8	4.99484	3.8704	5.34522	4.69138	4.4091	4.00071	5.39955	5.70943	6.64193	3.26861	3.85691	4.52731
ENSMUSG00000071195	0.00354697	Upregulated	2-fold	ZT11	10	77688693	77689623	930	+	protein_coding	Gm10318	ensembl_havana	5	-0.196452	-1.32083	1.2511	-1.71299	-1.54053	-1.81313	2.05638	3.46899	3.02293	0.948522	-0.895288	-0.978504
ENSMUSG00000038599	0.00390531	Upregulated	2-fold	ZT11	1	182392572	182459918	67346	+	protein_coding	Capn8	ensembl_havana	15	-1.4446	-3.08866	-1.22203	-2.37801	-2.92479	-3.09674	1.24621	1.88488	1.94334	0.392471	-1.6067	-1.36425
ENSMUSG00000073413	0.00502822	Upregulated	2-fold	ZT11	17	35290419	35297042	6623	-	protein_coding	Ly6g6d	ensembl_havana	10	-0.965192	-1.07476	0.364372	-1.20514	-0.487076	-1.06884	1.64782	2.87032	2.463	1.04173	-0.916089	-0.645591
ENSMUSG00000074445	0.00522854	Upregulated	2-fold	ZT11	3	92192724	92198713	5989	+	protein_coding	Sprr2a3	ensembl_havana	5	4.88801	3.05901	3.86849	1.90108	4.02184	3.57999	4.11622	3.65828	2.40143	-0.344331	1.21908	-1.2436
ENSMUSG00000094012	0.00524078	Upregulated	2-fold	ZT11	10	77547291	77547844	553	+	protein_coding	Gm10024	ensembl_havana	2	-0.569635	-1.94938	0.671748	-1.74916	-1.15266	-1.55441	1.82487	3.25344	2.81452	0.623127	-2.13231	-1.15852
ENSMUSG00000057650	0.00526826	Upregulated	2-fold	ZT11	16	88670515	88671158	643	-	protein_coding	Krtap19-2	ensembl_havana	4	-0.94178	-0.0501835	1.18084	-0.288362	-0.153284	-1.23682	1.61472	4.1512	4.06145	0.901763	0.356889	-1.74113
ENSMUSG00000022584	0.00527992	Upregulated	2-fold	ZT11	15	74980007	74983820	3813	-	protein_coding	Ly6c2	ensembl_havana	15	0.686231	1.11553	0.872314	-1.85664	-1.83406	-0.865853	0.075722	0.142325	-0.133971	-3.08169	-0.71077	-2.72589
ENSMUSG00000078664	0.00536268	Upregulated	2-fold	ZT11	3	92123106	92129219	6113	+	protein_coding	Sprr2a1	ensembl_havana	3	7.98834	6.21885	6.83091	5.06691	7.55126	6.7333	7.06269	6.90844	5.6829	3.56757	4.13973	1.96492
ENSMUSG00000000204	0.00588857	Upregulated	2-fold	ZT11	11	83066012	83081043	15031	+	protein_coding	Slfn4	ensembl_havana	17	2.67298	2.78111	2.69942	-1.21992	1.87429	-0.245521	0.755041	2.05901	1.25436	-2.29881	-0.91904	-1.15852
ENSMUSG00000042109	0.00701443	Upregulated	2-fold	ZT11	15	81820960	81835143	14183	+	protein_coding	Csdc2	ensembl_havana	9	-0.342479	-0.137231	1.1413	0.539606	-0.194399	0.516414	1.8126	3.54648	3.1892	1.53885	0.646016	0.686065
ENSMUSG00000044811	0.00702085	Upregulated	2-fold	ZT11	11	114887547	114895059	7512	-	protein_coding	Cd300c2	ensembl_havana	15	0.274979	1.73704	-0.0288513	-0.327892	0.660691	0.120606	0.228431	1.18391	0.932643	-0.666745	-1.22228	-1.36425
ENSMUSG00000058172	0.00729969	Upregulated	2-fold	ZT11	16	88828587	88829181	594	+	protein_coding	Krtap6-1	ensembl_havana	2	-0.22235	0.468752	1.6844	-1.72466	-0.32239	-0.410393	2.04767	4.3561	4.04116	1.32706	0.916463	-0.905696
ENSMUSG00000030142	0.00840195	Upregulated	2-fold	ZT11	6	123258748	123266830	8082	-	protein_coding	Clec4e	ensembl_havana	11	0.866129	1.44302	1.57134	-1.41005	0.33655	-2.31665	0.64317	0.62805	0.0210351	-3.48285	-1.46687	-1.47927
ENSMUSG00000049723	0.00844865	Upregulated	2-fold	ZT11	9	7344381	7369500	25119	+	protein_coding	Mmp12	ensembl_havana	15	2.01583	0.628831	-0.0746683	0.490962	0.525526	-0.899438	0.434722	2.72914	1.19925	-0.603024	-0.91904	-2.47339
ENSMUSG00000096001	0.00920904	Upregulated	2-fold	ZT11	14	36824097	36835980	11883	-	protein_coding	2610528A11Rik	ensembl_havana	3	4.00974	5.10026	5.43611	2.01963	3.99056	3.35131	4.32777	5.22475	2.28073	0.483342	1.43353	1.88463
ENSMUSG00000047798	0.00920904	Upregulated	2-fold	ZT11	11	115007040	115024819	17779	-	protein_coding	Cd300lf	ensembl_havana	16	0.44697	1.61131	1.73565	-2.83832	0.545641	-2.10097	-0.0458613	0.944476	0.15256	-2.72696	-1.93506	-3.0525
ENSMUSG00000111915	0.00936722	Upregulated	2-fold	ZT11	10	77697809	77698717	908	+	protein_coding	Gm3285	havana	2	-1.05202	-1.54055	0.649908	-1.84643	-1.04353	-1.96226	2.05808	3.66354	3.15528	1.16551	-1.31612	-0.48222
ENSMUSG00000060756	0.0106069	Upregulated	2-fold	ZT11	11	99504845	99505673	828	-	protein_coding	Krtap2-4	ensembl_havana	6	-0.342479	-0.838948	0.990048	-0.984671	-1.21853	-1.46188	1.77316	3.4249	3.62091	1.20719	-0.492927	-1.89235
ENSMUSG00000113880	0.0108848	Upregulated	2-fold	ZT11	1	82891046	82891852	806	+	protein_coding	A030005L19Rik	havana	2	0.405856	-1.32083	1.86627	-0.19178	-0.381007	-0.50681	2.53453	4.2392	3.74872	1.59427	0.165539	-0.20971
ENSMUSG00000044649	0.0112344	Upregulated	2-fold	ZT11	11	99524937	99525911	974	-	protein_coding	Krtap4-2	ensembl_havana	5	-1.1714	-0.674595	0.80422	-1.51447	-1.27073	-1.55441	1.86108	3.1142	3.07649	1.13388	-0.91904	-1.60427
ENSMUSG00000047253	0.0115161	Upregulated	2-fold	ZT11	11	99470802	99471843	1041	-	protein_coding	Krtap1-5	ensembl_havana	5	0.723642	0.667096	2.31133	0.118659	0.628068	0.271211	3.17081	5.04646	5.23542	2.6269	1.07007	-0.543492
ENSMUSG00000062400	0.0119242	Upregulated	2-fold	ZT11	16	88844177	88844772	595	-	protein_coding	Krtap6-5	ensembl_havana	4	0.274979	0.820338	2.28241	-0.815145	0.525526	0.145689	2.74943	4.81017	4.87162	2.00928	1.68448	-0.344167
ENSMUSG00000034459	0.0119958	Upregulated	2-fold	ZT11	19	34618271	34627410	9139	+	protein_coding	Ifit1	ensembl_havana	9	2.7819	1.6122	1.21932	-0.0282268	0.415135	-1.33511	1.59825	0.627044	0.456617	-0.427184	-1.6067	-2.06129
ENSMUSG00000095992	0.012271	Upregulated	2-fold	ZT11	16	88807283	88807648	365	-	protein_coding	Krtap22-2	ensembl_havana	3	-0.489876	0.253405	1.72633	-0.58787	-0.137201	0.055389	2.19953	4.53093	4.32186	1.71169	0.735606	-1.15852
ENSMUSG00000069718	0.0130573	Upregulated	2-fold	ZT11	11	99548775	99549787	1012	-	protein_coding	Gm11563	ensembl_havana	5	-0.369157	-0.182807	1.46327	-2.19331	-0.758341	-0.9335	2.53233	4.13929	4.22191	1.57863	1.09286	-1.06571
ENSMUSG00000054905	0.0138054	Upregulated	2-fold	ZT11	16	36270899	36275755	4856	-	protein_coding	Stfa3	ensembl_havana	3	3.71381	2.2321	2.44722	1.35452	3.18174	2.03046	4.19458	3.2342	2.11196	1.55291	0.614872	0.390907
ENSMUSG00000034009	0.0160975	Downregulated	2-fold	ZT11	3	79548918	79645188	96270	-	protein_coding	Rxfp1	ensembl_havana	15	1.67877	1.02877	-0.328507	2.04741	1.47642	1.66134	-0.967966	-0.34475	-1.25625	0.0400867	2.5216	0.789068
ENSMUSG00000068075	0.0173524	Upregulated	2-fold	ZT11	16	88812172	88812735	563	+	protein_coding	Gm10229	ensembl_havana	4	0.288452	0.672289	2.69471	0.0180591	0.91019	0.735341	3.14527	5.41346	5.32986	2.49815	2.00017	0.184106
ENSMUSG00000056270	0.018416	Upregulated	2-fold	ZT11	3	92029511	92031255	1744	-	protein_coding	Prr9	ensembl_havana	4	2.99801	3.15562	4.58626	2.86004	3.13026	2.85108	5.60275	6.84625	6.61285	5.17175	3.76861	3.40174
ENSMUSG00000046474	0.0187479	Upregulated	2-fold	ZT11	11	99741481	99742435	954	-	protein_coding	Krtap4-16	ensembl_havana	10	0.405856	-0.137231	1.76586	-2.37801	-0.595389	-0.626195	2.42591	4.21732	3.93172	1.86601	0.646016	-0.160882
ENSMUSG00000059632	0.0227046	Upregulated	2-fold	ZT11	16	89284267	89284841	574	-	protein_coding	Krtap8-1	ensembl_havana	5	2.0021	1.30124	3.64749	0.539606	1.34208	1.16405	4.32777	6.3635	6.35105	3.6914	2.87701	0.712513
ENSMUSG00000056706	0.0227046	Upregulated	2-fold	ZT11	16	89304591	89305212	621	-	protein_coding	Krtap7-1	ensembl_havana	4	1.76258	1.35007	3.94882	0.00992024	1.59931	1.25132	4.40747	6.61618	6.57005	3.68503	2.61112	1.01837
ENSMUSG00000022871	0.0233406	Upregulated	2-fold	ZT11	16	22737084	22758529	21445	+	protein_coding	Fetub	ensembl_havana	14	3.12377	1.30124	3.60815	1.48213	2.44187	2.75281	4.10683	2.75637	2.15121	0.540891	1.28317	1.01837
ENSMUSG00000062433	0.0236796	Upregulated	2-fold	ZT11	16	89216214	89217000	786	-	protein_coding	Krtap6-2	havana	4	0.636609	1.02877	2.90815	-1.22146	0.628068	0.458909	3.81845	5.7752	5.53344	2.95526	2.07208	0.390907
ENSMUSG00000070990	0.0243344	Upregulated	2-fold	ZT11	4	46343609	46346413	2804	+	protein_coding	Foxe1	ensembl_havana	3	-1.98567	-1.13019	-1.32902	-2.02959	-2.58178	-2.78747	1.36864	1.47367	0.839604	0.191514	-3.4048	-1.47927
ENSMUSG00000054072	0.0250972	Upregulated	2-fold	ZT11	18	60509099	60525707	16608	+	protein_coding	Iigp1	ensembl_havana	13	2.43906	1.39729	0.430693	1.38387	0.210012	0.797271	3.40957	0.182534	1.75237	-0.129118	-0.328778	-0.160882
ENSMUSG00000071561	0.0256294	Upregulated	2-fold	ZT11	16	36179744	36188111	8367	-	protein_coding	Cstdc5	ensembl_havana	3	4.44833	4.26198	4.23479	1.79859	4.16688	3.07423	4.57048	4.81766	2.21946	0.84497	2.2113	1.78846
ENSMUSG00000078920	0.0259859	Upregulated	2-fold	ZT11	11	48967414	48987802	20388	+	protein_coding	Ifi47	ensembl_havana	4	1.57131	1.1066	-0.328507	0.373982	-0.25396	0.202796	2.34299	0.62805	0.255203	-1.03595	-0.104875	-1.06571
ENSMUSG00000063251	0.0266951	Upregulated	2-fold	ZT11	11	99518050	99519065	1015	-	protein_coding	Krtap4-1	ensembl_havana	7	0.44697	0.717583	2.29341	-0.646	0.48966	-0.198497	3.11692	4.97932	4.781	2.64252	1.39739	-0.312623
ENSMUSG00000074433	0.0277538	Upregulated	2-fold	ZT11	3	92874368	92875589	1221	+	protein_coding	Lce3e	ensembl_havana	5	2.27138	2.83082	2.02236	0.618109	2.15681	1.24614	2.63784	2.53623	0.316788	-0.839532	-0.820711	0.745715
ENSMUSG00000078131	0.0292888	Upregulated	2-fold	ZT11	11	99481287	99482166	879	-	protein_coding	Krtap1-3	ensembl_havana	2	-0.743742	-0.961827	1.91397	-1.88258	-0.674566	-1.81313	2.40153	4.23194	3.86542	1.49585	0.0889019	-0.674443
ENSMUSG00000004552	0.030844	Upregulated	2-fold	ZT11	1	131566044	131603244	37200	+	protein_coding	Ctse	ensembl_havana	17	-1.30154	-1.66439	0.556249	-2.83832	-1.15266	-1.4406	1.57166	2.89146	2.59726	0.700927	-0.91904	-2.06129
ENSMUSG00000060469	0.0312237	Upregulated	2-fold	ZT11	16	88674401	88674927	526	-	protein_coding	Krtap19-3	ensembl_havana	4	-0.146271	0.253405	2.44722	-1.31267	-0.758341	0.202796	2.95882	5.28675	5.22281	2.16949	1.60182	-0.896274
ENSMUSG00000052316	0.0337144	Upregulated	2-fold	ZT11	16	30088120	30102075	13955	-	protein_coding	Lrrc15	ensembl_havana	10	3.03218	3.01636	4.95169	2.06563	2.95722	2.92726	5.86964	7.32141	7.03522	5.02696	3.73279	1.72492
ENSMUSG00000112864	0.0356619	Upregulated	2-fold	ZT11	10	77577630	77578473	843	-	protein_coding	Gm18596	havana	2	-1.78193	-3.08866	0.271698	-3.13861	-1.87266	-2.78747	1.56965	2.98264	2.21328	0.309547	-1.76156	-1.89235
ENSMUSG00000027403	0.03624	Upregulated	2-fold	ZT11	2	129954336	129996153	41817	+	protein_coding	Tgm6	ensembl_havana	13	-0.839365	-1.13019	0.29316	-2.02959	-1.54053	-1.81313	1.82487	2.91582	2.77109	1.25918	-0.6686	-2.25268
ENSMUSG00000058368	0.0377333	Upregulated	2-fold	ZT11	16	89200106	89200757	651	-	protein_coding	Krtap21-1	ensembl_havana	4	0.0264184	0.813546	2.62255	-1.13567	0.253436	-0.0659763	3.09682	5.38707	5.14713	2.68868	1.64871	-0.0235933
ENSMUSG00000068073	0.0404733	Upregulated	2-fold	ZT11	16	88860300	88860891	591	-	protein_coding	1110025L11Rik	ensembl_havana	3	-0.794034	0.442783	1.76986	-0.735868	-0.958059	-1.12697	2.26255	4.10446	4.14473	1.77774	1.03227	-1.34539
ENSMUSG00000096534	0.0428852	Upregulated	2-fold	ZT11	16	88759161	88759762	601	-	protein_coding	Krtap16-3	havana	3	0.228576	-0.0501835	2.10075	-0.835923	-0.25396	-0.50681	2.31716	4.88254	4.90894	2.2665	0.925261	-1.36425
ENSMUSG00000075570	0.0440352	Upregulated	2-fold	ZT11	11	99219376	99228793	9417	-	protein_coding	Krt26	ensembl_havana	3	0.228576	-0.328868	1.62964	-1.31267	1.00359	-0.108811	3.33429	4.62812	4.69156	2.60683	1.30284	0.101759
ENSMUSG00000035592	0.0467726	Upregulated	2-fold	ZT11	11	99902021	99907039	5018	-	protein_coding	Krt33a	ensembl_havana	3	1.64383	0.652819	3.60284	-1.05469	0.754353	0.440066	4.43756	6.34741	6.1959	3.79251	1.72361	1.08061
ENSMUSG00000045109	0.0485045	Upregulated	2-fold	ZT11	11	99533932	99534916	984	-	protein_coding	Krtap4-7	ensembl_havana	7	0.44697	-0.435164	2.22886	-1.88258	-0.0291875	-0.396554	2.72995	4.83862	4.70974	2.33317	1.34141	0.179657
ENSMUSG00000040809	2.51417e-18	Upregulated	2-fold	ZT1	3	106054870	106074881	20011	-	protein_coding	Chil3	ensembl_havana	11	2.86493	3.69539	3.33344	-1.22146	-0.381007	-0.294129	2.72196	2.34567	1.71356	-3.48285	-2.36087	-2.73408
ENSMUSG00000029304	1.49263e-13	Upregulated	2-fold	ZT1	5	104582984	104588917	5933	+	protein_coding	Spp1	ensembl_havana	15	3.308	3.73249	4.372	1.11303	1.58238	1.07116	3.64585	4.13148	3.64256	0.700927	0.483104	0.546021
ENSMUSG00000015947	1.90214e-12	Upregulated	2-fold	ZT1	3	96190225	96201286	11061	-	protein_coding	Fcgr1	ensembl_havana	11	1.57131	2.05691	1.67187	-1.22146	-1.87266	-1.81313	0.849501	1.65823	0.517957	-3.48285	-2.63258	-2.25268
ENSMUSG00000002289	1.33405e-11	Upregulated	2-fold	ZT1	17	33992724	34000805	8081	-	protein_coding	Angptl4	ensembl_havana	17	2.86022	3.0214	2.79168	1.05948	0.16524	0.544329	2.8429	3.12353	3.08664	0.84497	1.37897	0.659122
ENSMUSG00000001131	5.67121e-09	Upregulated	2-fold	ZT1	X	20736405	20740975	4570	+	protein_coding	Timp1	ensembl_havana	12	2.90517	3.2868	3.89338	0.373982	0.813578	0.992285	2.37673	3.48269	3.23101	-0.320838	0.483104	0.357778
ENSMUSG00000025044	8.58702e-09	Upregulated	2-fold	ZT1	8	40034726	40095715	60989	-	protein_coding	Msr1	ensembl_havana	17	3.16131	4.03599	3.83262	1.62416	1.54792	1.74792	2.13198	2.92784	2.56855	0.328545	0.646016	0.141234
ENSMUSG00000035373	5.17759e-08	Upregulated	2-fold	ZT1	11	81936538	81938352	1814	+	protein_coding	Ccl7	ensembl_havana	3	3.2511	3.75704	3.58255	0.219773	0.628068	1.56923	1.15192	1.90935	0.977006	-1.03595	-0.269461	-0.674443
ENSMUSG00000022483	4.1163e-07	Upregulated	2-fold	ZT1	15	97873483	97902577	29094	-	protein_coding	Col2a1	ensembl_havana	18	4.40614	4.88104	4.44321	2.97539	2.37463	2.14428	4.96285	5.82185	5.60491	3.54086	2.79603	2.94695
ENSMUSG00000037411	2.55744e-06	Upregulated	2-fold	ZT1	5	137090358	137101123	10765	-	protein_coding	Serpine1	ensembl_havana	11	3.27413	4.69356	4.82174	0.688158	0.842303	1.8182	3.63543	4.42248	4.23548	1.15246	2.09483	2.46163
ENSMUSG00000078763	4.25122e-06	Upregulated	2-fold	ZT1	11	83007675	83013497	5822	+	protein_coding	Slfn1	ensembl_havana	3	0.44697	1.71563	1.16121	-2.83832	-1.39933	-1.33511	-0.471264	0.944476	0.517957	-2.51635	-2.36087	-2.25268
ENSMUSG00000074677	1.08456e-05	Upregulated	2-fold	ZT1	3	15849309	15902693	53384	-	protein_coding	Sirpb1c	ensembl_havana	12	0.925606	2.03396	1.48605	-1.41125	-0.165751	-1.57265	0.00943811	0.305287	-0.466479	-2.07826	-2.13231	-2.20077
ENSMUSG00000035385	2.31111e-05	Upregulated	2-fold	ZT1	11	81926397	81928280	1883	+	protein_coding	Ccl2	ensembl_havana	6	2.12119	3.1091	3.03221	0.0470845	-0.595389	0.908848	0.775542	1.53785	0.687726	-1.5334	-1.76156	-0.607482
ENSMUSG00000018459	4.68637e-05	Upregulated	2-fold	ZT1	2	165246948	165315151	68203	-	protein_coding	Slc13a3	ensembl_havana	16	0.44697	1.47272	1.23818	-1.05469	-0.520333	-1.23682	0.369182	0.182534	-0.421859	-1.31346	-1.6067	-1.36425
ENSMUSG00000022584	0.000263908	Upregulated	2-fold	ZT1	15	74980007	74983820	3813	-	protein_coding	Ly6c2	ensembl_havana	15	0.686231	1.11553	0.872314	-1.85664	-1.83406	-0.865853	0.075722	0.142325	-0.133971	-3.08169	-0.71077	-2.72589
ENSMUSG00000029322	0.000349215	Upregulated	2-fold	ZT1	5	100701591	100720112	18521	-	protein_coding	Plac8	ensembl_havana	13	1.30676	1.81172	1.86627	-0.426335	-0.316085	-0.976677	0.113053	0.598261	-0.311027	-2.10981	-0.91904	-4.03507
ENSMUSG00000030427	0.000422987	Upregulated	2-fold	ZT1	7	3911279	3918503	7224	-	protein_coding	Lilra6	ensembl_havana	18	0.228576	0.543049	0.113021	-1.33609	-1.51375	-2.09856	-0.911162	-0.00305702	0.142865	-1.53214	-1.46687	-2.55883
ENSMUSG00000035020	0.00369398	Upregulated	2-fold	ZT1	5	91175323	91183075	7752	+	protein_coding	Epgn	ensembl_havana	12	1.32892	2.15176	-0.221555	-0.978025	-1.27073	-0.826124	1.17127	0.182534	0.142865	-1.12265	-0.455271	0.0611729
ENSMUSG00000021803	0.0045696	Upregulated	2-fold	ZT1	14	36799814	36820305	20491	-	protein_coding	Cdhr1	ensembl_havana	11	3.12377	4.14608	4.24999	0.664438	1.51261	1.79515	3.40957	3.47861	1.19925	-0.221796	-0.522935	0.179657
ENSMUSG00000031722	0.00768428	Upregulated	2-fold	ZT1	8	110301760	110305805	4045	-	protein_coding	Hp	ensembl_havana	11	4.83183	5.22218	3.77889	2.01025	2.34483	2.00054	3.85182	5.70004	6.40584	2.1966	2.9349	1.88463
ENSMUSG00000020641	0.0131779	Upregulated	2-fold	ZT1	12	26492745	26506452	13707	-	protein_coding	Rsad2	ensembl_havana	17	2.0429	1.3177	0.925545	-0.531991	0.253436	-1.55441	-0.663632	0.871636	0.0210351	-1.41924	-1.6067	-1.36425
ENSMUSG00000054203	0.0201112	Upregulated	2-fold	ZT1	1	173839564	173859377	19813	-	protein_coding	Ifi205	ensembl_havana	8	3.73539	2.51805	1.95124	1.10009	0.622624	1.08934	1.18066	2.4236	2.99782	0.60505	1.12011	0.807112
ENSMUSG00000034459	0.0296952	Upregulated	2-fold	ZT1	19	34618271	34627410	9139	+	protein_coding	Ifit1	ensembl_havana	9	2.7819	1.6122	1.21932	-0.0282268	0.415135	-1.33511	1.59825	0.627044	0.456617	-0.427184	-1.6067	-2.06129
ENSMUSG00000029561	0.03591	Upregulated	2-fold	ZT1	5	115034997	115050296	15299	+	protein_coding	Oasl2	ensembl_havana	18	2.69939	2.28328	0.643728	0.186849	0.48966	-0.294129	2.8124	1.75591	1.19925	-0.320838	0.218864	-0.48222
