# Supplementary material for: The cutaneous response to a mosquito bite is influenced by the diurnal rhythm
Source: iScience. 2025 Sep 30;28(11):113666. doi: 10.1016/j.isci.2025.113666 (PMC12554125; doi:10.1016/j.isci.2025.113666)
Supplement: Table S4. The complete log2FC value for all genes that are differentially regulated — Differentially expressed genes that meet the cutoff of ≤0.05 false discovery rate (FDR) and ≥ 2-fold log2FC or ≤ 2-fold log2FC are plotted. [file mmc3.xlsx]

## Sheet: Sheet1
Gene.Symbol	logFC	unshrunk.logFC	logCPM	PValue	FDR	Category	FoldChange	Analysis	Chromosome	Start	Stop	Length	Strand	gene_biotype	gene_name	gene_source	gene_version
ENSMUSG00000040809	4.04677	4.05533	1.9887	1.48759e-22	2.51417e-18	Upregulated	2-fold	ZT1	3	106054870	106074881	20011	-	protein_coding	Chil3	ensembl_havana	11
ENSMUSG00000029304	2.63319	2.63516	3.03096	1.76633e-17	1.49263e-13	Upregulated	2-fold	ZT1	5	104582984	104588917	5933	+	protein_coding	Spp1	ensembl_havana	15
ENSMUSG00000015947	3.62125	3.63963	0.587684	3.37638e-16	1.90214e-12	Upregulated	2-fold	ZT1	3	96190225	96201286	11061	-	protein_coding	Fcgr1	ensembl_havana	11
ENSMUSG00000002289	2.28699	2.28986	2.25359	3.15734e-15	1.33405e-11	Upregulated	2-fold	ZT1	17	33992724	34000805	8081	-	protein_coding	Angptl4	ensembl_havana	17
ENSMUSG00000001131	2.71637	2.71925	2.46557	2.68444e-12	5.67121e-09	Upregulated	2-fold	ZT1	X	20736405	20740975	4570	+	protein_coding	Timp1	ensembl_havana	12
ENSMUSG00000025044	2.1014	2.10278	2.56008	4.5727e-12	8.58702e-09	Upregulated	2-fold	ZT1	8	40034726	40095715	60989	-	protein_coding	Msr1	ensembl_havana	17
ENSMUSG00000035373	2.66115	2.66367	2.07069	3.06348e-11	5.17759e-08	Upregulated	2-fold	ZT1	11	81936538	81938352	1814	+	protein_coding	Ccl7	ensembl_havana	3
ENSMUSG00000022483	2.06095	2.06168	4.39574	2.92264e-10	4.1163e-07	Upregulated	2-fold	ZT1	15	97873483	97902577	29094	-	protein_coding	Col2a1	ensembl_havana	18
ENSMUSG00000037411	3.23475	3.23693	3.49748	2.26979e-09	2.55744e-06	Upregulated	2-fold	ZT1	5	137090358	137101123	10765	-	protein_coding	Serpine1	ensembl_havana	11
ENSMUSG00000078763	3.20603	3.22657	0.0518998	4.27612e-09	4.25122e-06	Upregulated	2-fold	ZT1	11	83007675	83013497	5822	+	protein_coding	Slfn1	ensembl_havana	3
ENSMUSG00000074677	2.63347	2.64363	0.221355	1.15508e-08	1.08456e-05	Upregulated	2-fold	ZT1	3	15849309	15902693	53384	-	protein_coding	Sirpb1c	ensembl_havana	12
ENSMUSG00000035385	2.61849	2.62252	1.42631	2.87162e-08	2.31111e-05	Upregulated	2-fold	ZT1	11	81926397	81928280	1883	+	protein_coding	Ccl2	ensembl_havana	6
ENSMUSG00000018459	2.17418	2.18343	0.0442531	6.6548e-08	4.68637e-05	Upregulated	2-fold	ZT1	2	165246948	165315151	68203	-	protein_coding	Slc13a3	ensembl_havana	16
ENSMUSG00000022584	2.53358	2.54814	-0.182259	5.45199e-07	0.000263908	Upregulated	2-fold	ZT1	15	74980007	74983820	3813	-	protein_coding	Ly6c2	ensembl_havana	15
ENSMUSG00000029322	2.3359	2.343	0.396611	8.42428e-07	0.000349215	Upregulated	2-fold	ZT1	5	100701591	100720112	18521	-	protein_coding	Plac8	ensembl_havana	13
ENSMUSG00000030427	2.13539	2.15132	-0.559739	1.27639e-06	0.000422987	Upregulated	2-fold	ZT1	7	3911279	3918503	7224	-	protein_coding	Lilra6	ensembl_havana	18
ENSMUSG00000035020	2.53529	2.54565	0.413718	1.70481e-05	0.00369398	Upregulated	2-fold	ZT1	5	91175323	91183075	7752	+	protein_coding	Epgn	ensembl_havana	12
ENSMUSG00000021803	2.55051	2.55228	2.73822	2.27114e-05	0.0045696	Upregulated	2-fold	ZT1	14	36799814	36820305	20491	-	protein_coding	Cdhr1	ensembl_havana	11
ENSMUSG00000031722	2.61739	2.61846	4.43569	4.68304e-05	0.00768428	Upregulated	2-fold	ZT1	8	110301760	110305805	4045	-	protein_coding	Hp	ensembl_havana	11
ENSMUSG00000020641	2.03695	2.0432	0.317122	9.51247e-05	0.0131779	Upregulated	2-fold	ZT1	12	26492745	26506452	13707	-	protein_coding	Rsad2	ensembl_havana	17
ENSMUSG00000054203	2.00705	2.00924	2.0392	0.000173731	0.0201112	Upregulated	2-fold	ZT1	1	173839564	173859377	19813	-	protein_coding	Ifi205	ensembl_havana	8
ENSMUSG00000034459	2.25648	2.26169	0.859195	0.000303962	0.0296952	Upregulated	2-fold	ZT1	19	34618271	34627410	9139	+	protein_coding	Ifit1	ensembl_havana	9
ENSMUSG00000029561	2.0029	2.00682	1.38702	0.000403698	0.03591	Upregulated	2-fold	ZT1	5	115034997	115050296	15299	+	protein_coding	Oasl2	ensembl_havana	18
ENSMUSG00000022595	-2.32433	-2.3292	1.77317	8.90874e-11	5.10266e-08	Downregulated	2-fold	ZT11	15	74604096	74606179	2083	-	protein_coding	Lypd2	ensembl_havana	8
ENSMUSG00000074111	-2.19725	-2.20902	0.00898531	9.4867e-08	1.76192e-05	Downregulated	2-fold	ZT11	7	46884609	46902597	17988	-	protein_coding	Mrgpra9	ensembl_havana	5
ENSMUSG00000040514	-2.09528	-2.10859	0.0921506	1.46741e-06	0.000175891	Downregulated	2-fold	ZT11	5	7354119	7361492	7373	+	protein_coding	Tex47	ensembl_havana	7
ENSMUSG00000034009	-2.42861	-2.43736	1.12635	0.000455274	0.0160975	Downregulated	2-fold	ZT11	3	79548918	79645188	96270	-	protein_coding	Rxfp1	ensembl_havana	15
ENSMUSG00000040809	5.85147	5.91658	1.9887	2.25076e-29	3.80401e-25	Upregulated	2-fold	ZT11	3	106054870	106074881	20011	-	protein_coding	Chil3	ensembl_havana	11
ENSMUSG00000029304	3.2944	3.29783	3.03096	8.02358e-25	6.78033e-21	Upregulated	2-fold	ZT11	5	104582984	104588917	5933	+	protein_coding	Spp1	ensembl_havana	15
ENSMUSG00000019122	2.24657	2.24793	3.66527	1.39911e-17	6.24626e-14	Upregulated	2-fold	ZT11	11	83463745	83469463	5718	-	protein_coding	Ccl9	ensembl_havana	9
ENSMUSG00000015947	4.44102	4.4974	0.587684	1.81039e-17	6.24626e-14	Upregulated	2-fold	ZT11	3	96190225	96201286	11061	-	protein_coding	Fcgr1	ensembl_havana	11
ENSMUSG00000008136	2.52192	2.52632	1.60812	1.8479e-17	6.24626e-14	Upregulated	2-fold	ZT11	1	43162234	43236145	73911	-	protein_coding	Fhl2	ensembl_havana	15
ENSMUSG00000024679	2.11893	2.12206	2.36234	5.52488e-17	1.55627e-13	Upregulated	2-fold	ZT11	19	11563968	11582214	18246	-	protein_coding	Ms4a6d	ensembl_havana	11
ENSMUSG00000061259	3.39973	3.42679	-0.167849	7.69248e-16	1.8573e-12	Upregulated	2-fold	ZT11	5	86450076	86521280	71204	-	protein_coding	Tmprss11d	ensembl_havana	12
ENSMUSG00000046834	2.566	2.566	10.625	1.4805e-15	3.12775e-12	Upregulated	2-fold	ZT11	15	101753861	101759230	5369	-	protein_coding	Krt1	ensembl_havana	8
ENSMUSG00000026582	3.08579	3.10168	0.731087	3.23625e-15	6.07731e-12	Upregulated	2-fold	ZT11	1	163875773	163885247	9474	+	protein_coding	Sele	ensembl_havana	8
ENSMUSG00000001131	2.95609	2.96047	2.46557	9.84218e-14	1.51221e-10	Upregulated	2-fold	ZT11	X	20736405	20740975	4570	+	protein_coding	Timp1	ensembl_havana	12
ENSMUSG00000022483	2.38172	2.38223	4.39574	2.99575e-13	4.21926e-10	Upregulated	2-fold	ZT11	15	97873483	97902577	29094	-	protein_coding	Col2a1	ensembl_havana	18
ENSMUSG00000079227	2.59294	2.6023	1.59378	4.507e-13	5.85944e-10	Upregulated	2-fold	ZT11	9	123921580	123947737	26157	+	protein_coding	Ccr5	ensembl_havana	11
ENSMUSG00000002289	2.06609	2.06827	2.25359	5.14614e-13	6.21249e-10	Upregulated	2-fold	ZT11	17	33992724	34000805	8081	-	protein_coding	Angptl4	ensembl_havana	17
ENSMUSG00000029236	2.99882	3.01268	0.555497	2.50133e-12	2.48676e-09	Upregulated	2-fold	ZT11	5	76481342	76511636	30294	-	protein_coding	Nmu	ensembl_havana	5
ENSMUSG00000025044	2.24591	2.24941	2.56008	2.86214e-12	2.68739e-09	Upregulated	2-fold	ZT11	8	40034726	40095715	60989	-	protein_coding	Msr1	ensembl_havana	17
ENSMUSG00000006403	2.89976	2.92714	0.0439017	4.53011e-12	4.02965e-09	Upregulated	2-fold	ZT11	1	171077990	171088207	10217	+	protein_coding	Adamts4	ensembl_havana	14
ENSMUSG00000054555	2.40195	2.40552	1.77513	1.84332e-11	1.41609e-08	Upregulated	2-fold	ZT11	7	133484928	133833876	348948	-	protein_coding	Adam12	ensembl_havana	12
ENSMUSG00000051048	4.2318	4.30334	-0.398809	3.02287e-11	2.22128e-08	Upregulated	2-fold	ZT11	7	99934727	99968907	34180	+	protein_coding	P4ha3	ensembl_havana	18
ENSMUSG00000021091	2.06298	2.06381	4.30683	9.05743e-11	5.10266e-08	Upregulated	2-fold	ZT11	12	104372988	104380589	7601	+	protein_coding	Serpina3n	ensembl_havana	9
ENSMUSG00000042845	3.22505	3.22751	3.26828	3.11956e-10	1.59769e-07	Upregulated	2-fold	ZT11	2	164031151	164032529	1378	-	protein_coding	Wfdc12	ensembl_havana	8
ENSMUSG00000073489	2.15089	2.1538	2.38649	4.947e-10	2.41575e-07	Upregulated	2-fold	ZT11	1	173574859	173594510	19651	-	protein_coding	Ifi204	ensembl_havana	7
ENSMUSG00000033355	2.34511	2.35545	0.494848	8.16732e-10	3.64329e-07	Upregulated	2-fold	ZT11	16	23339041	23432973	93932	+	protein_coding	Rtp4	ensembl_havana	7
ENSMUSG00000079419	2.06569	2.06916	1.9213	8.23482e-10	3.64329e-07	Upregulated	2-fold	ZT11	19	11446730	11459557	12827	+	protein_coding	Ms4a6c	ensembl_havana	5
ENSMUSG00000025804	2.12771	2.13268	1.94163	2.43571e-09	8.40121e-07	Upregulated	2-fold	ZT11	9	123762161	123768730	6569	-	protein_coding	Ccr1	ensembl_havana	6
ENSMUSG00000032454	2.21386	2.2157	2.45074	2.58725e-09	8.74543e-07	Upregulated	2-fold	ZT11	9	98368168	98391835	23667	+	protein_coding	Rbp2	ensembl_havana	10
ENSMUSG00000114608	2.15517	2.16844	0.259531	6.98289e-09	2.03479e-06	Upregulated	2-fold	ZT11	13	120471880	120482712	10832	+	lncRNA	Gm36161	havana	4
ENSMUSG00000027514	2.7171	2.74248	-0.126304	2.40411e-08	5.97527e-06	Upregulated	2-fold	ZT11	2	173048405	173060717	12312	-	protein_coding	Zbp1	ensembl_havana	15
ENSMUSG00000078763	3.26075	3.29765	0.0518998	3.13349e-08	7.37722e-06	Upregulated	2-fold	ZT11	11	83007675	83013497	5822	+	protein_coding	Slfn1	ensembl_havana	3
ENSMUSG00000027562	2.18532	2.19289	0.433229	3.99189e-08	8.9956e-06	Upregulated	2-fold	ZT11	3	14951333	14965831	14498	+	protein_coding	Car2	ensembl_havana	13
ENSMUSG00000050069	2.53172	2.55026	0.0315327	5.39836e-08	1.16971e-05	Upregulated	2-fold	ZT11	1	174661351	174749386	88035	-	protein_coding	Grem2	ensembl_havana	4
ENSMUSG00000021953	2.2947	2.29552	3.98588	6.72684e-08	1.35346e-05	Upregulated	2-fold	ZT11	14	63729796	63746542	16746	-	protein_coding	Tdh	ensembl_havana	15
ENSMUSG00000021803	3.24653	3.2524	2.73822	2.22035e-07	3.57392e-05	Upregulated	2-fold	ZT11	14	36799814	36820305	20491	-	protein_coding	Cdhr1	ensembl_havana	11
ENSMUSG00000044827	2.00966	2.02034	0.410236	2.51067e-07	3.96844e-05	Upregulated	2-fold	ZT11	5	65082022	65090907	8885	-	protein_coding	Tlr1	ensembl_havana	11
ENSMUSG00000025877	2.19814	2.20689	0.682944	2.55553e-07	3.96844e-05	Upregulated	2-fold	ZT11	13	55153798	55169199	15401	-	protein_coding	Hk3	ensembl_havana	15
ENSMUSG00000063193	2.19582	2.20664	0.487017	6.30668e-07	9.01358e-05	Upregulated	2-fold	ZT11	11	114813607	114825213	11606	-	protein_coding	Cd300lb	ensembl_havana	10
ENSMUSG00000035373	2.14055	2.14786	2.07069	6.46965e-07	9.11196e-05	Upregulated	2-fold	ZT11	11	81936538	81938352	1814	+	protein_coding	Ccl7	ensembl_havana	3
ENSMUSG00000031722	3.26201	3.26294	4.43569	6.99676e-07	9.614e-05	Upregulated	2-fold	ZT11	8	110301760	110305805	4045	-	protein_coding	Hp	ensembl_havana	11
ENSMUSG00000044294	2.04534	2.04733	2.25829	7.36737e-07	0.000100416	Upregulated	2-fold	ZT11	15	101433461	101441256	7795	-	protein_coding	Krt84	ensembl_havana	9
ENSMUSG00000040907	2.33217	2.34385	0.235638	8.77724e-07	0.000116806	Upregulated	2-fold	ZT11	7	24677592	24705384	27792	-	protein_coding	Atp1a3	ensembl_havana	16
ENSMUSG00000015134	2.30016	2.30117	3.39801	1.13946e-06	0.000143716	Upregulated	2-fold	ZT11	7	66040638	66077266	36628	-	protein_coding	Aldh1a3	ensembl_havana	16
ENSMUSG00000024675	2.60105	2.63088	-0.341218	1.15711e-06	0.000144861	Upregulated	2-fold	ZT11	19	11382134	11404611	22477	+	protein_coding	Ms4a4c	ensembl_havana	20
ENSMUSG00000025329	2.42351	2.4249	2.88172	1.42653e-06	0.000173452	Upregulated	2-fold	ZT11	4	140540294	140573090	32796	-	protein_coding	Padi1	ensembl_havana	4
ENSMUSG00000035385	2.42051	2.43241	1.42631	1.83143e-06	0.000210564	Upregulated	2-fold	ZT11	11	81926397	81928280	1883	+	protein_coding	Ccl2	ensembl_havana	6
ENSMUSG00000027611	2.13669	2.13871	2.18338	2.20716e-06	0.000248688	Upregulated	2-fold	ZT11	2	155593037	155597392	4355	+	protein_coding	Procr	ensembl_havana	13
ENSMUSG00000051802	3.5125	3.51747	1.89702	2.77028e-06	0.000300132	Upregulated	2-fold	ZT11	16	88692856	88693346	490	-	protein_coding	Krtap19-5	ensembl_havana	4
ENSMUSG00000022180	2.16334	2.16446	2.963	2.96083e-06	0.000318732	Upregulated	2-fold	ZT11	14	54959666	55019404	59738	-	protein_coding	Slc7a8	ensembl_havana	8
ENSMUSG00000074677	2.44905	2.47576	0.221355	4.24486e-06	0.000427038	Upregulated	2-fold	ZT11	3	15849309	15902693	53384	-	protein_coding	Sirpb1c	ensembl_havana	12
ENSMUSG00000028859	3.3473	3.35666	1.96649	7.11337e-06	0.000664216	Upregulated	2-fold	ZT11	4	125918343	125938234	19891	+	protein_coding	Csf3r	ensembl_havana	15
ENSMUSG00000042451	2.62048	2.62658	1.04731	7.85545e-06	0.000725491	Upregulated	2-fold	ZT11	1	134121186	134128971	7785	+	protein_coding	Mybph	ensembl_havana	13
ENSMUSG00000029322	2.3504	2.37191	0.396611	1.22977e-05	0.000985062	Upregulated	2-fold	ZT11	5	100701591	100720112	18521	-	protein_coding	Plac8	ensembl_havana	13
ENSMUSG00000041984	3.11384	3.114	6.76886	1.26565e-05	0.000999569	Upregulated	2-fold	ZT11	3	93301006	93306750	5744	+	protein_coding	Rptn	ensembl_havana	3
ENSMUSG00000026581	4.4984	4.58192	0.498628	1.3468e-05	0.00103937	Upregulated	2-fold	ZT11	1	163889551	163911751	22200	+	protein_coding	Sell	ensembl_havana	15
ENSMUSG00000026645	2.36979	2.37507	1.34001	1.58012e-05	0.00118692	Upregulated	2-fold	ZT11	2	3343019	3398248	55229	-	protein_coding	Olah	ensembl_havana	12
ENSMUSG00000062380	2.16527	2.16757	2.01115	1.60661e-05	0.00119606	Upregulated	2-fold	ZT11	8	124138163	124148755	10592	+	protein_coding	Tubb3	ensembl_havana	5
ENSMUSG00000068893	3.14287	3.1432	6.86053	2.00402e-05	0.00144744	Upregulated	2-fold	ZT11	3	92123227	92164032	40805	+	protein_coding	Sprr2a2	ensembl_havana	6
ENSMUSG00000060201	3.07433	3.08147	1.85248	2.02837e-05	0.00145534	Upregulated	2-fold	ZT11	18	62725265	62729399	4134	-	protein_coding	Spink7	ensembl_havana	6
ENSMUSG00000021194	2.02244	2.03521	0.0257787	2.4469e-05	0.00170889	Upregulated	2-fold	ZT11	12	102521228	102531288	10060	+	protein_coding	Chga	ensembl_havana	7
ENSMUSG00000037411	2.15122	2.15231	3.49748	3.70129e-05	0.00237854	Upregulated	2-fold	ZT11	5	137090358	137101123	10765	-	protein_coding	Serpine1	ensembl_havana	11
ENSMUSG00000029561	2.32348	2.32879	1.38702	5.15586e-05	0.00307912	Upregulated	2-fold	ZT11	5	115034997	115050296	15299	+	protein_coding	Oasl2	ensembl_havana	18
ENSMUSG00000054046	2.0849	2.08544	4.39122	5.7087e-05	0.00328426	Upregulated	2-fold	ZT11	7	43361991	43376959	14968	+	protein_coding	Klk13	ensembl_havana	8
ENSMUSG00000020407	2.1923	2.19833	0.556441	5.84747e-05	0.00332754	Upregulated	2-fold	ZT11	11	9068103	9086171	18068	+	protein_coding	Upp1	ensembl_havana	14
ENSMUSG00000069917	2.04665	2.04692	5.02907	6.09825e-05	0.00344704	Upregulated	2-fold	ZT11	11	32246489	32247299	810	+	protein_coding	Hba-a2	ensembl_havana	8
ENSMUSG00000071195	3.04372	3.04887	1.3657	6.31701e-05	0.00354697	Upregulated	2-fold	ZT11	10	77688693	77689623	930	+	protein_coding	Gm10318	ensembl_havana	5
ENSMUSG00000038599	2.37967	2.38676	0.152123	7.07074e-05	0.00390531	Upregulated	2-fold	ZT11	1	182392572	182459918	67346	+	protein_coding	Capn8	ensembl_havana	15
ENSMUSG00000073413	2.36252	2.36684	0.945869	9.64954e-05	0.00502822	Upregulated	2-fold	ZT11	17	35290419	35297042	6623	-	protein_coding	Ly6g6d	ensembl_havana	10
ENSMUSG00000074445	3.38522	3.38969	3.35287	0.000100852	0.00522854	Upregulated	2-fold	ZT11	3	92192724	92198713	5989	+	protein_coding	Sprr2a3	ensembl_havana	5
ENSMUSG00000094012	3.27909	3.28629	1.11256	0.000101709	0.00524078	Upregulated	2-fold	ZT11	10	77547291	77547844	553	+	protein_coding	Gm10024	ensembl_havana	2
ENSMUSG00000057650	3.5106	3.5152	1.96662	0.000103142	0.00526826	Upregulated	2-fold	ZT11	16	88670515	88671158	643	-	protein_coding	Krtap19-2	ensembl_havana	4
ENSMUSG00000022584	2.08056	2.09955	-0.182259	0.000103718	0.00527992	Upregulated	2-fold	ZT11	15	74980007	74983820	3813	-	protein_coding	Ly6c2	ensembl_havana	15
ENSMUSG00000078664	3.19915	3.19959	6.52817	0.000106204	0.00536268	Upregulated	2-fold	ZT11	3	92123106	92129219	6113	+	protein_coding	Sprr2a1	ensembl_havana	3
ENSMUSG00000000204	3.00716	3.02172	1.49132	0.000117764	0.00588857	Upregulated	2-fold	ZT11	11	83066012	83081043	15031	+	protein_coding	Slfn4	ensembl_havana	17
ENSMUSG00000042109	2.02899	2.03109	1.66813	0.000147336	0.00701443	Upregulated	2-fold	ZT11	15	81820960	81835143	14183	+	protein_coding	Csdc2	ensembl_havana	9
ENSMUSG00000044811	2.01657	2.0263	0.397064	0.000149642	0.00702085	Upregulated	2-fold	ZT11	11	114887547	114895059	7512	-	protein_coding	Cd300c2	ensembl_havana	15
ENSMUSG00000058172	3.10349	3.10656	2.1517	0.000157828	0.00729969	Upregulated	2-fold	ZT11	16	88828587	88829181	594	+	protein_coding	Krtap6-1	ensembl_havana	2
ENSMUSG00000030142	2.64484	2.66721	0.237388	0.000188908	0.00840195	Upregulated	2-fold	ZT11	6	123258748	123266830	8082	-	protein_coding	Clec4e	ensembl_havana	11
ENSMUSG00000049723	3.07874	3.09097	0.824558	0.000190958	0.00844865	Upregulated	2-fold	ZT11	9	7344381	7369500	25119	+	protein_coding	Mmp12	ensembl_havana	15
ENSMUSG00000096001	3.02846	3.03036	4.01396	0.000211802	0.00920904	Upregulated	2-fold	ZT11	14	36824097	36835980	11883	-	protein_coding	2610528A11Rik	ensembl_havana	3
ENSMUSG00000047798	3.42224	3.46519	0.22298	0.000211959	0.00920904	Upregulated	2-fold	ZT11	11	115007040	115024819	17779	-	protein_coding	Cd300lf	ensembl_havana	16
ENSMUSG00000111915	2.99916	3.00367	1.43943	0.000219479	0.00936722	Upregulated	2-fold	ZT11	10	77697809	77698717	908	+	protein_coding	Gm3285	havana	2
ENSMUSG00000060756	3.07307	3.07772	1.52085	0.000262333	0.0106069	Upregulated	2-fold	ZT11	11	99504845	99505673	828	-	protein_coding	Krtap2-4	ensembl_havana	6
ENSMUSG00000113880	2.97101	2.97399	2.08325	0.000273713	0.0108848	Upregulated	2-fold	ZT11	1	82891046	82891852	806	+	protein_coding	A030005L19Rik	havana	2
ENSMUSG00000044649	2.83057	2.83547	1.21027	0.000285164	0.0112344	Upregulated	2-fold	ZT11	11	99524937	99525911	974	-	protein_coding	Krtap4-2	ensembl_havana	5
ENSMUSG00000047253	3.17691	3.17857	3.07051	0.000295722	0.0115161	Upregulated	2-fold	ZT11	11	99470802	99471843	1041	-	protein_coding	Krtap1-5	ensembl_havana	5
ENSMUSG00000062400	3.02352	3.02537	2.79137	0.000308316	0.0119242	Upregulated	2-fold	ZT11	16	88844177	88844772	595	-	protein_coding	Krtap6-5	ensembl_havana	4
ENSMUSG00000034459	2.33178	2.34331	0.859195	0.000310878	0.0119958	Upregulated	2-fold	ZT11	19	34618271	34627410	9139	+	protein_coding	Ifit1	ensembl_havana	9
ENSMUSG00000095992	3.18697	3.18978	2.34505	0.000321377	0.012271	Upregulated	2-fold	ZT11	16	88807283	88807648	365	-	protein_coding	Krtap22-2	ensembl_havana	3
ENSMUSG00000069718	2.94864	2.95129	2.15517	0.000349976	0.0130573	Upregulated	2-fold	ZT11	11	99548775	99549787	1012	-	protein_coding	Gm11563	ensembl_havana	5
ENSMUSG00000054905	2.50625	2.50867	2.67044	0.000374929	0.0138054	Upregulated	2-fold	ZT11	16	36270899	36275755	4856	-	protein_coding	Stfa3	ensembl_havana	3
ENSMUSG00000068075	3.10786	3.10924	3.27754	0.000498979	0.0173524	Upregulated	2-fold	ZT11	16	88812172	88812735	563	+	protein_coding	Gm10229	ensembl_havana	4
ENSMUSG00000056270	2.12103	2.12124	5.00758	0.000543729	0.018416	Upregulated	2-fold	ZT11	3	92029511	92031255	1744	-	protein_coding	Prr9	ensembl_havana	4
ENSMUSG00000046474	2.71772	2.72008	2.12887	0.000557966	0.0187479	Upregulated	2-fold	ZT11	11	99741481	99742435	954	-	protein_coding	Krtap4-16	ensembl_havana	10
ENSMUSG00000059632	3.08072	3.08139	4.26824	0.000694388	0.0227046	Upregulated	2-fold	ZT11	16	89284267	89284841	574	-	protein_coding	Krtap8-1	ensembl_havana	5
ENSMUSG00000056706	3.36207	3.36279	4.45497	0.000694532	0.0227046	Upregulated	2-fold	ZT11	16	89304591	89305212	621	-	protein_coding	Krtap7-1	ensembl_havana	4
ENSMUSG00000022871	2.29992	2.30222	2.59492	0.000723655	0.0233406	Upregulated	2-fold	ZT11	16	22737084	22758529	21445	+	protein_coding	Fetub	ensembl_havana	14
ENSMUSG00000062433	3.13392	3.13504	3.57446	0.00073916	0.0236796	Upregulated	2-fold	ZT11	16	89216214	89217000	786	-	protein_coding	Krtap6-2	havana	4
ENSMUSG00000070990	2.27756	2.28661	-0.196539	0.000769723	0.0243344	Upregulated	2-fold	ZT11	4	46343609	46346413	2804	+	protein_coding	Foxe1	ensembl_havana	3
ENSMUSG00000054072	2.61959	2.62528	1.43997	0.000804845	0.0250972	Upregulated	2-fold	ZT11	18	60509099	60525707	16608	+	protein_coding	Iigp1	ensembl_havana	13
ENSMUSG00000071561	2.54014	2.54155	3.69871	0.000824945	0.0256294	Upregulated	2-fold	ZT11	16	36179744	36188111	8367	-	protein_coding	Cstdc5	ensembl_havana	3
ENSMUSG00000078920	2.15498	2.1625	0.648926	0.000839496	0.0259859	Upregulated	2-fold	ZT11	11	48967414	48987802	20388	+	protein_coding	Ifi47	ensembl_havana	4
ENSMUSG00000063251	2.82725	2.82874	2.87882	0.000868891	0.0266951	Upregulated	2-fold	ZT11	11	99518050	99519065	1015	-	protein_coding	Krtap4-1	ensembl_havana	7
ENSMUSG00000074433	2.31432	2.31934	1.74709	0.000916595	0.0277538	Upregulated	2-fold	ZT11	3	92874368	92875589	1221	+	protein_coding	Lce3e	ensembl_havana	5
ENSMUSG00000078131	3.14722	3.15059	2.03688	0.000999918	0.0292888	Upregulated	2-fold	ZT11	11	99481287	99482166	879	-	protein_coding	Krtap1-3	ensembl_havana	2
ENSMUSG00000004552	2.86845	2.87484	0.874676	0.00106214	0.030844	Upregulated	2-fold	ZT11	1	131566044	131603244	37200	+	protein_coding	Ctse	ensembl_havana	17
ENSMUSG00000060469	3.41012	3.41202	3.08709	0.00107891	0.0312237	Upregulated	2-fold	ZT11	16	88674401	88674927	526	-	protein_coding	Krtap19-3	ensembl_havana	4
ENSMUSG00000052316	2.83296	2.83325	5.27805	0.0011909	0.0337144	Upregulated	2-fold	ZT11	16	30088120	30102075	13955	-	protein_coding	Lrrc15	ensembl_havana	10
ENSMUSG00000112864	3.22728	3.23628	0.697008	0.00128924	0.0356619	Upregulated	2-fold	ZT11	10	77577630	77578473	843	-	protein_coding	Gm18596	havana	2
ENSMUSG00000027403	2.53135	2.53579	1.01832	0.00132515	0.03624	Upregulated	2-fold	ZT11	2	129954336	129996153	41817	+	protein_coding	Tgm6	ensembl_havana	13
ENSMUSG00000058368	3.04245	3.04384	3.16977	0.00138645	0.0377333	Upregulated	2-fold	ZT11	16	89200106	89200757	651	-	protein_coding	Krtap21-1	ensembl_havana	4
ENSMUSG00000068073	2.79394	2.79642	2.13052	0.00152305	0.0404733	Upregulated	2-fold	ZT11	16	88860300	88860891	591	-	protein_coding	1110025L11Rik	ensembl_havana	3
ENSMUSG00000096534	3.21487	3.217	2.74063	0.001658	0.0428852	Upregulated	2-fold	ZT11	16	88759161	88759762	601	-	protein_coding	Krtap16-3	havana	3
ENSMUSG00000075570	2.67588	2.67735	2.71398	0.00172222	0.0440352	Upregulated	2-fold	ZT11	11	99219376	99228793	9417	-	protein_coding	Krt26	ensembl_havana	3
ENSMUSG00000035592	3.20523	3.206	4.17068	0.00186803	0.0467726	Upregulated	2-fold	ZT11	11	99902021	99907039	5018	-	protein_coding	Krt33a	ensembl_havana	3
ENSMUSG00000045109	2.84276	2.84443	2.71785	0.00198595	0.0485045	Upregulated	2-fold	ZT11	11	99533932	99534916	984	-	protein_coding	Krtap4-7	ensembl_havana	7
